# Supplementary material for: Computational Oncology in the Multi-Omics Era: State of the Art
Source: Front Oncol. 2020 Apr 7;10:423. doi: 10.3389/fonc.2020.00423 (PMC7154096; doi:10.3389/fonc.2020.00423)
Supplement: Supplementary file 1 [file Table_1.XLSX]

## Sheet: Workflow Management
Tool	Description	Features and notes	Use case
Galaxy	Bioinformatics workflow management system	Graphical User Interface; Python based	Reproducible pipelines
Snakemake	Bioinformatics workflow management system	Domain-specific language; Python based	Reproducible pipelines
Nextflow	Bioinformatics workflow management system	Software containers; scalable	Reproducible pipelines
Common Workflow Language	Bioinformatics workflow management system	General purpose	Reproducible pipelines
Arrays	Handling microarray data	Standard Bioconductor handler for microarrays	Microarray data acquisition
BWA	standalone aligner	Uses the Burrows-Wheeler algorithm	sequence alignment
Bowtie/Bowtie2	standalone aligner	Gapped and ungapped alignment	sequence alignment
SNAP	standalone aligner	short and long read aligner; AWS-ready	sequence alignment
Methylation Array Analysis	acquistion and analysis tool for methylation array	Bioconductor-compatible, provides various analysis tools	Analyzing DNA methylation data
bsseq	Bisulfate sequencing analysis	Bioconductor-compatible	Analyzing DNA methylation data
methyAnalysis	Methy-seq data analysis	Bioconductor-compatible; includes functions for methylation level estimation	Analyzing DNA methylation data
methylPipe	Epigenomic analysis (methylation)	Bioconductor; Comprehensive methylation analysis platform; partenerd with compEpiTools	Methylation data analysis
SICER2	Peak calling using spatial clustering approach	spatial clustering approach; Python	ChIP-seq peak caller
PeakRanger	Multiplatform Peak calling	Cloud-enabled; written in C++	ChIP-seq peak caller
GEM	High spatial resolution ChIP seq data analysis	Implemented in Java	ChIP-seq Analysis
MUSIC	Peak calling with Multiscale signaling processing	Implemented in C++	ChIP-seq peak caller
PePr	Differential peak calling	Local variance estimation method	ChIP-seq peak caller and differential peaks
DFilter	Signal detection and estimation	Useful for other data types; Implemented in Matlab	ChIP-seq peak caller
MACS/MACS2	Model based analysis of ChIP-Seq	Can be applied to any “DNA enrichment assay”; Python	ChIP-seq peak caller
DiffBind	Identifies differentially bound regions	Bioconductor package	ChIP-seq differential binding analysis
csaw	Identifies differentially bound regions	Slinding window algorithm; Bioconductor package	ChIP-seq differential binding analysis
compEpiTools	Epigenomic analysis	BioconductorComprehensive epigenomic data analysis platform; partnered with compEpiTools	Epigenomic data analysis
esATAC	ATAC-seq analysis pipeline	Bioconductor	ATAC-seq analysis
GenomicInteractions	Framework for Chromosome conformation data analysis	Bioconductor	3C, 4C, 5C, HiC
ATACseqQC	ATAC-seq quality control	Bioconductor	ATAC-seq analysis
kallisto	RNA-seq analysis	Alignment-free; Standalone package	RNA-seq analyisis
salmon	Mapping based RNA-seq analysis	Alignment free; Standalone package	RNA-seq analyisis
TopHat	splice junction identification	Standalone package	RNA-seq analyisis
Cufflinks	Transcriptome assembly and differential expression analysis	Standalone package	RNA-seq analyisis
cummeRbund	RNA-seq data exploration	Bioconductor; Exploration and manipulation of Cufflinks output	RNA-seq analyisis
HiSat2	Mapping based RNA-seq analysis	Burrows-Wheeler + Ferragina-Manzini; standalone	RNA-seq analyisis
StringTie	RNA-seq assembly and quantification	standalone	RNA-seq analyisis
Ballgown	RNA-seq data exploration and differential expression	Bioconductor	RNA-seq analyisis
DESeq2	RNA-seq differential expression analysis	Bioconductor; Estimate variance-mean dependence in count data	Differential expression analysis
edgeR	General purpose differential expression analysis	Bioconductor; negative binomial distributions + empirical Bayes	Differential expression analysis
limma	General purpose differential expression analysis	Bioconductor; generalized linear models	Differential expression analysis
sleuth	Individual isoform differential transcription	Standalone; coupled to kallisto	Differential expression analysis
maxquant	Integrated proteomics quantification suite	Standalone	Proteomics analysis
metab	Gas chromatography analysis metabolomics pipeline	Bioconductor	Metabolomics analysis
metaRbolomics	General metabolomics toolbox	Bioconductor	Metabolomics analysis
lipidr	General lipidomics toolbox	Bioconductor	Lipidomics
Scanpy	Toolkit for single-cell genomics	Python	Single-cell sequencing
Seurat	Single-cell genomics toolbox	R (not Bioconductor)	Single-cell sequencing
CellProfiler	High-throughput imaging analysis	Standalone; automatic processes for image processing and adjusting	Imaging
MERFISH	Single-cell spatial transcriptomics	Standalone	Spatial transcriptomics
Slide-seq	Spatial transcriptomics	Standalone	Spatial transcriptomics
gdc-client	Programmatic access to the Genome Data Commons	Command line tool	Cancer genomics
Broad Institute’s Firehose	Genomic datasets resource	Broad Institute resource for genomic datasets; can be explored using the FireBrowse website	Cancer genomics
MultiAssayExperiment	Data class for multiomics experiments	Bioconductor	Multiomics
missRow	Data imputation	Bioconductor	Multiomics
omicsPrint	Data linkage evaluation	Bioconductor; uses linear discriminant analysis	Multiomics
STATegRa	multiomics framework	Bioconductor	Multiomics
MixOmics	Feature selection	Bioconductor	Multiomics
MOSim	Synthetic multiomics generation	Bioconductor	Multiomics
hexbins	Hex-based visualization of sc-RNAseq data	Bioconductor	Single-cell sequencing
Circos	Track-based circular visualization of genomic features	Various implementations; omicCircos for the Bioconductor implementation	Multiomics
Gviz	Track-based visualization of genomic features	Bioconductor	Multiomics
PAVIS	ChIP-seq visualization	Standalone; web	ChIP-seq Analysis
Single Cell Signature Explorer	Single cell visualization	Standalone	Single-cell sequencing
HiBrowse	Hi-C visualization	Standalone	Hi-C visualization
Epigenome Browser	Hi-C visualization	Standalone	Hi-C visualization
Juicebox	Hi-C visualization	Standalone	Hi-C visualization
OMICsPCA	Principal component Analysis for Omics data	Bioconductor	Exploratory data analysis
CancerSubtypes	preprocessing, quality control, clustering	Bioconductor	Cancer genomics; exploratory data analysis
Biocancer	Interactive multiomics exploration	Bioconductor	Cancer genomics; exploratory data analysis
omicade4	Dimensionality reduction	Bioconductor implementation of multiple co-inertia analysis	Exploratory data analysis
maui	Integrated multiomics analysis	Python	Multiomics
iClusterPlus	integrative clustering analysis	Bioconductor	Multiomics
ropls	Feature selection	Bioconductor; Orthogonal partial least squares regression	Multiomics
MOFA	Feature selection	Bioconductor; multi-omics factor analysis	Multiomics
OmicsMarkeR	Classification and feature selection tools	Bioconductor	Multiomics
Biosigner	Feature selection	Bioconductor; combines PLS-DA, Random Forests, SVMs	Multiomics
epigenomix	Integration of ChIP-seq and gene transcription data	Bioconductor; uses Bayesian mixture models	Multiomics
IMAS	expression, sQTLs, and methylation integration	Bioconductor	Multiomics
rexposome	Integration of environmental exposure omics effects	Bioconductor	Multiomics
omicsLonDA	Time-series multiomics	Bioconductor; smoothing spline regression and linear mixed-effect models	Multiomics
MOGSA	Multiomics gene-set analysis	Bioconductor	Functional multiomics
MIGSA	Multiomics gene-set analysis	Bioconductor	Functional multiomics
PathwayPCA	multiomics enrichment and exploratory analysis	Bioconductor	Functional multiomics
micrographite	RNA and micro-RNA data integration and functional enrichment	Bioconductor	Functional multiomics
Mergeomics	Genomic, epigenetic, and transcriptional integrated functional enrichment	Bioconductor	Functional multiomics
pwOmics	Time-series multiomics functional analyisis	Bioconductor	Functional multiomics
MAGIA²	TF-microRNA circuit reconstruction	Bioconductor	Network reconstruction
Discordant	Multiple omics differential correlation	Bioconductor	Network reconstruction
Netboost	Multiomics network reconstruction	Bioconductor	Network reconstruction
AMARETTO	Driver gene identification from multiomics data	Bioconductor, Detects pairwise relationships between omics layers	Network reconstruction
